# Supplementary material for: Translocation t(6;7) in AML-M4 cell line GDM-1 results in MNX1 activation through enhancer-hijacking
Source: Leukemia. 2023 Mar 22;37(5):1147–50. doi: 10.1038/s41375-023-01865-5 (PMC10169647; doi:10.1038/s41375-023-01865-5)
Supplement: Supplementary file 2 — Supplementary Table 5 [file 41375_2023_1865_MOESM2_ESM.xlsx]

## Sheet: ST5
Supplementary Table 5. PROMO (version 3.0.2)-predicted transcription factors potentially binding to enhancer candidate E1 (chr6:135644304-135644755, hg19)
Factor name	Start pos.	End pos.	% Dissimil.	String	RE equally1	RE query2
XBP-1 [T00902]	9	14	7.17231	ATGATT	0.66211	0.91655
XBP-1 [T00902]	46	51	12.0673	ATGCTG	0.66211	0.64533
XBP-1 [T00902]	50	55	11.3736	TGCCAT	0.44141	0.40437
XBP-1 [T00902]	65	70	7.17231	CTTCAT	0.66211	0.91655
XBP-1 [T00902]	94	99	9.78991	ATGTCT	0.44141	0.40845
XBP-1 [T00902]	116	121	8.75604	GTTCAT	0.66211	0.93779
XBP-1 [T00902]	140	145	0	AGTCAT	0.2207	0.23688
XBP-1 [T00902]	304	309	7.17231	ATGAGG	0.66211	0.91655
XBP-1 [T00902]	370	375	13.651	GAGCAT	0.66211	0.64584
IRF-1 [T00423]	15	23	5.65977	AGCTGGAAA	0.05173	0.0665
IRF-1 [T00423]	40	48	6.28045	TTTCCTATG	0.04311	0.04641
TFIID [T00820]	18	24	1.53755	TGGAAAA	0.16553	0.33751
TFIID [T00820]	40	46	8.01456	TTTCCTA	0.49658	0.87926
TFIID [T00820]	75	81	8.01456	TTTGAAA	0.49658	0.87926
TFIID [T00820]	76	82	0	TTGAAAA	0.24829	0.65134
TFIID [T00820]	77	83	1.53755	TGAAAAA	0.16553	0.33751
TFIID [T00820]	142	148	4.00728	TCATAAA	0.24829	0.6061
TFIID [T00820]	186	192	5.54483	TTTATCA	0.16553	0.31407
TFIID [T00820]	265	271	9.5521	TTTGGTA	0.33105	0.45562
TFIID [T00820]	292	298	8.01456	TTTGCTA	0.49658	0.87926
TFIID [T00820]	356	362	9.5521	TGAGAAA	0.33105	0.45562
TFIID [T00820]	395	401	1.53755	TTCAAAA	0.16553	0.33751
TFIID [T00820]	415	421	0	TTTTTTA	0.24829	0.65134
TFIID [T00820]	416	422	0	TTTTTAA	0.24829	0.65134
TFIID [T00820]	417	423	4.00728	TTTTAAA	0.24829	0.6061
TFIID [T00820]	445	451	0	TAAAAAA	0.24829	0.65134
HNF-3alpha [T02512]	19	26	7.00013	GGAAAATA	0.18622	0.44897
HNF-3alpha [T02512]	396	403	0	TCAAAATA	0.02069	0.06329
HNF-3alpha [T02512]	413	420	7.00013	AATTTTTT	0.18622	0.44897
HNF-3alpha [T02512]	423	430	10.5002	AGTAAATT	0.26898	0.57994
HNF-3alpha [T02512]	439	446	10.5002	AGCAAATA	0.26898	0.57994
NF-AT1 [T00550]	19	27	7.09575	GGAAAATAA	0.03448	0.05552
NF-AT1 [T00550]	36	44	9.18189	TCCCTTTCC	0.05173	0.05537
GR-beta [T01920]	10	14	4.20191	TGATT	1.76562	2.90475
GR-beta [T01920]	23	27	4.20191	AATAA	1.76562	2.90475
GR-beta [T01920]	67	71	0.840383	TCATT	1.76562	2.81518
GR-beta [T01920]	93	97	0	AATGT	0.88281	1.63269
GR-beta [T01920]	127	131	4.20191	CGATT	1.76562	2.90475
GR-beta [T01920]	219	223	0	ACATT	0.88281	1.63269
GR-beta [T01920]	298	302	0.840383	AATGG	1.76562	2.81518
GR-beta [T01920]	352	356	5.0423	GGATT	0.88281	1.16895
GR-beta [T01920]	361	365	0.840383	AATGG	1.76562	2.81518
GR-beta [T01920]	372	376	1.68077	GCATT	0.88281	1.1502
GR-beta [T01920]	378	382	5.0423	AATAC	0.88281	1.16895
GR-beta [T01920]	387	391	3.36153	AGATT	0.88281	1.63269
GR-beta [T01920]	400	404	4.20191	AATAG	1.76562	2.90475
GR-beta [T01920]	412	416	0.840383	TAATT	1.76562	2.81518
GR-beta [T01920]	413	417	0	AATTT	0.88281	1.63269
GR-beta [T01920]	426	430	0	AAATT	0.88281	1.63269
GR-beta [T01920]	427	431	0.840383	AATTA	1.76562	2.81518
GR-beta [T01920]	443	447	4.20191	AATAA	1.76562	2.90475
HNF-1C [T01951]	20	28	13.3571	GAAAATAAC	0.04483	0.07095
HNF-1C [T01951]	410	418	7.2297	GTTAATTTT	0.01897	0.03584
FOXP3 [T04280]	23	28	9.51289	AATAAC	1.65527	1.85312
FOXP3 [T04280]	79	84	4.75645	AAAAAC	0.66211	0.89277
FOXP3 [T04280]	116	121	14.2693	GTTCAT	1.32422	1.5486
FOXP3 [T04280]	191	196	0	CACAAC	0.33105	0.36413
FOXP3 [T04280]	208	213	4.75645	GAAAAC	0.66211	0.89277
FOXP3 [T04280]	215	220	9.51289	CCCAAC	1.65527	1.85312
FOXP3 [T04280]	291	296	14.2693	GTTTGC	1.32422	1.5486
FOXP3 [T04280]	410	415	14.2693	GTTAAT	1.32422	1.5486
HNF-1B [T01950]	21	29	12.597	AAAATAACC	0.03104	0.0509
HNF-1B [T01950]	111	119	14.6575	GGTTAGTTC	0.05862	0.09286
HNF-1B [T01950]	409	417	11.0267	TGTTAATTT	0.04311	0.07027
TFII-I [T00824]	19	24	9.51289	GGAAAA	1.65527	1.45148
TFII-I [T00824]	28	33	9.51289	CCTTCC	1.65527	1.45148
TFII-I [T00824]	33	38	0	CTGTCC	0.33105	0.2803
TFII-I [T00824]	39	44	0	CTTTCC	0.33105	0.2803
TFII-I [T00824]	89	94	9.51289	GGATAA	1.65527	1.45148
TFII-I [T00824]	96	101	11.3379	GTCTCC	0.55176	0.37808
TFII-I [T00824]	107	112	9.51289	GGATGG	1.65527	1.45148
TFII-I [T00824]	225	230	14.2693	ACTTCC	1.32422	1.17942
TFII-I [T00824]	328	333	11.3379	GGAGAA	0.55176	0.37808
TFII-I [T00824]	352	357	4.75645	GGATTG	0.66211	0.64816
STAT4 [T01577]	19	24	1.47059	GGAAAA	0.44141	0.50638
STAT4 [T01577]	28	33	5.88235	CCTTCC	0.11035	0.07325
STAT4 [T01577]	39	44	2.94118	CTTTCC	0.66211	0.62987
STAT4 [T01577]	225	230	2.94118	ACTTCC	0.66211	0.62987
STAT4 [T01577]	317	322	2.94118	GGAACA	0.66211	0.62987
c-Ets-1 [T00112]	17	23	6.03943	CTGGAAA	0.08276	0.08026
c-Ets-1 [T00112]	29	35	0	CTTCCTG	0.05518	0.04469
c-Ets-1 [T00112]	40	46	1.76921	TTTCCTA	0.02759	0.04446
c-Ets-1 [T00112]	226	232	0.128087	CTTCCTC	0.05518	0.04469
c-Ets-1 [T00112]	315	321	9.27686	TGGGAAC	0.08276	0.06131
Elk-1 [T00250]	29	37	2.16497	CTTCCTGTC	0.01207	0.00973
Elk-1 [T00250]	226	234	2.29931	CTTCCTCTT	0.02069	0.01825
AR [T00040]	30	38	6.81772	TTCCTGTCC	0.05345	0.0482
NF-AT2 [T01945]	19	28	9.87335	GGAAAATAAC	0.01983	0.03163
NF-AT2 [T01945]	35	44	14.9786	GTCCCTTTCC	0.01207	0.01102
STAT1beta [T01573]	15	24	11.5937	AGCTGGAAAA	0.06983	0.08122
STAT1beta [T01573]	39	48	14.4922	CTTTCCTATG	0.04655	0.05401
YY1 [T00915]	52	55	0	CCAT	1.76562	1.62714
YY1 [T00915]	105	108	0	ATGG	1.76562	1.62714
YY1 [T00915]	109	112	0	ATGG	1.76562	1.62714
YY1 [T00915]	299	302	0	ATGG	1.76562	1.62714
YY1 [T00915]	362	365	0	ATGG	1.76562	1.62714
GATA-2 [T00308]	67	75	2.22222	TCATTATCT	0.05173	0.06318
GATA-2 [T00308]	89	97	4.44444	GGATAATGT	0.05518	0.05688
GATA-2 [T00308]	184	192	2.22222	GCTTTATCA	0.05173	0.06318
GATA-1 [T00306]	71	76	0.280028	TATCTT	0.2207	0.41249
GATA-1 [T00306]	88	93	1.89635	CGGATA	0.88281	0.95991
GATA-1 [T00306]	167	172	0.105011	GAGATA	0.2207	0.28843
GATA-1 [T00306]	188	193	0.863549	TATCAC	0.44141	0.67186
GATA-1 [T00306]	336	341	0.280028	AAGATA	0.2207	0.41249
C/EBPbeta [T00581]	76	79	1.36656	TTGA	3.53125	3.98772
C/EBPbeta [T00581]	192	195	0	ACAA	3.53125	4.165
C/EBPbeta [T00581]	216	219	1.63987	CCAA	3.53125	3.98772
C/EBPbeta [T00581]	233	236	0	TTGC	3.53125	4.165
C/EBPbeta [T00581]	253	256	1.63987	CCAA	3.53125	3.98772
C/EBPbeta [T00581]	266	269	1.63987	TTGG	3.53125	3.98772
C/EBPbeta [T00581]	286	289	1.36656	TCAA	3.53125	3.98772
C/EBPbeta [T00581]	293	296	0	TTGC	3.53125	4.165
C/EBPbeta [T00581]	334	337	0	GCAA	3.53125	4.165
C/EBPbeta [T00581]	355	358	1.36656	TTGA	3.53125	3.98772
C/EBPbeta [T00581]	376	379	1.36656	TCAA	3.53125	3.98772
C/EBPbeta [T00581]	396	399	1.36656	TCAA	3.53125	3.98772
C/EBPbeta [T00581]	433	436	0	TTGT	3.53125	4.165
C/EBPbeta [T00581]	440	443	0	GCAA	3.53125	4.165
LEF-1 [T02905]	74	81	8.11722	CTTTGAAA	0.02759	0.04118
LEF-1 [T02905]	251	258	2.21836	AACCAAAG	0.04138	0.06797
LEF-1 [T02905]	264	271	2.21836	CTTTGGTA	0.04138	0.06797
TCF-4 [T02918]	73	82	2.63297	TCTTTGAAAA	0.00776	0.01338
PR B [T00696]	82	88	1.40467	AACACTC	0.08276	0.10136
PR B [T00696]	218	224	2.80933	AACATTC	0.16553	0.29179
PR B [T00696]	319	325	9.74349	AACACAG	0.24829	0.26277
PR B [T00696]	406	412	11.6364	AGATGTT	0.16553	0.29179
PR A [T01661]	82	88	1.40467	AACACTC	0.08276	0.10136
PR A [T01661]	218	224	2.80933	AACATTC	0.16553	0.29179
PR A [T01661]	319	325	9.74349	AACACAG	0.24829	0.26277
PR A [T01661]	406	412	11.6364	AGATGTT	0.16553	0.29179
E2F-1 [T01542]	96	103	11.323	GTCTCCGC	0.11035	0.04674
AP-1 [T00029]	136	144	13.4612	GTGTAGTCA	0.05518	0.05261
c-Jun [T00133]	138	144	6.46222	GTAGTCA	0.13794	0.11252
c-Myb [T00137]	112	119	11.4746	GTTAGTTC	0.09656	0.12251
c-Myb [T00137]	193	200	8.44387	CAACTGTA	0.06897	0.09198
RXR-alpha [T01345]	209	215	3.17079	AAAACCC	0.05518	0.05184
RXR-alpha [T01345]	309	315	6.96769	GGGTGGT	0.08276	0.04887
RAR-beta [T00721]	207	216	8.55975	AGAAAACCCC	0.06035	0.04735
NFI/CTF [T00094]	216	223	14.6016	CCAACATT	0.33105	0.39424
NFI/CTF [T00094]	253	260	10.5797	CCAAAGCA	0.15173	0.13236
NFI/CTF [T00094]	262	269	10.5797	TACTTTGG	0.15173	0.13236
ELF-1 [T01113]	223	235	8.85326	TCACTTCCTCTTG	0.00245	0.00281
PU.1 [T02068]	223	235	1.4896	TCACTTCCTCTTG	0.00019	0.00018
SRY [T00997]	74	82	7.17561	CTTTGAAAA	0.06897	0.08637
SRY [T00997]	250	258	7.17561	AAACCAAAG	0.06897	0.08637
SRY [T00997]	264	272	7.17561	CTTTGGTAA	0.06897	0.08637
TCF-4E [T02878]	74	80	6.30239	CTTTGAA	0.13794	0.16693
TCF-4E [T02878]	252	258	6.30239	ACCAAAG	0.13794	0.16693
TCF-4E [T02878]	264	270	6.30239	CTTTGGT	0.13794	0.16693
GR [T05076]	72	78	3.76352	ATCTTTG	0.16553	0.25095
GR [T05076]	254	260	7.52703	CAAAGCA	0.41382	0.66977
GR [T05076]	262	268	11.2905	TACTTTG	0.33105	0.3939
GR [T05076]	289	295	11.2905	AGGTTTG	0.33105	0.3939
GR [T05076]	397	403	7.52703	CAAAATA	0.41382	0.66977
GR [T05076]	441	447	7.52703	CAAATAA	0.41382	0.66977
HNF-4alpha [T03828]	256	268	14.2645	AAGCAGTACTTTG	0.01179	0.01643
NF-1 [T00539]	212	219	13.6709	ACCCCCAA	0.2207	0.20576
NF-1 [T00539]	266	273	11.6032	TTGGTAAG	0.11035	0.11801
GR-alpha [T00337]	28	32	8.28157	CCTTC	1.76562	1.18404
GR-alpha [T00337]	32	36	0	CCTGT	1.76562	1.70715
GR-alpha [T00337]	38	42	0.207689	CCTTT	1.76562	1.70715
GR-alpha [T00337]	43	47	0	CCTAT	1.76562	1.70715
GR-alpha [T00337]	158	162	6.05541	CCTAA	0.88281	0.81048
GR-alpha [T00337]	229	233	0.207689	CCTCT	1.76562	1.70715
GR-alpha [T00337]	276	280	6.2631	TGAGG	0.88281	0.81667
GR-alpha [T00337]	287	291	8.28157	CAAGG	1.76562	1.18404
GR-alpha [T00337]	305	309	6.2631	TGAGG	0.88281	0.81667
GR-alpha [T00337]	325	329	8.07388	GCAGG	1.76562	1.14746
AP-2alphaA [T00035]	276	281	2.55049	TGAGGC	0.11035	0.06885
C/EBPalpha [T00105]	353	359	0	GATTGAG	0.05518	0.04862
C/EBPalpha [T00105]	375	381	6.24524	TTCAATA	0.2207	0.31287
HOXD9 [T01424]	400	409	14.3009	AATAGCAGAT	0.01035	0.0199
HOXD10 [T01425]	400	409	14.3009	AATAGCAGAT	0.01035	0.0199
POU2F1 [T00641]	435	445	13.9177	GTGAAGCAAAT	0.01552	0.01697
HNF-1A [T00368]	410	417	0.143882	GTTAATTT	0.05518	0.13693
RBP-Jkappa [T01616]	311	322	7.59353	GTGGTGGGAACA	0.00528	0.00486
Ik-1 [T02702]	307	319	14.2458	AGGGGTGGTGGGA	0.02712	0.01726
PEA3 [T00685]	106	114	10.5353	TGGATGGTT	0.06207	0.04025
PEA3 [T00685]	301	309	10.5353	GGGATGAGG	0.06207	0.04025
c-Ets-2 [T00113]	30	38	7.76635	TTCCTGTCC	0.07242	0.08957
c-Ets-2 [T00113]	41	49	7.76635	TTCCTATGC	0.07242	0.08957
c-Ets-2 [T00113]	227	235	1.07116	TTCCTCTTG	0.01379	0.01861
IRF-2 [T01491]	223	228	0	TCACTT	0.11035	0.1451
ENKTF-1 [T00255]	0	7	13.8855	ACTAGCCA	0.24829	0.14839
ENKTF-1 [T00255]	47	54	13.8855	TGCTGCCA	0.24829	0.14839
ENKTF-1 [T00255]	147	154	11.374	AAGAGCCA	0.24829	0.21697
VDR [T00885]	116	124	4.61712	GTTCATCTG	0.08449	0.08144
PXR-1:RXR-alpha [T05671]	113	120	0	TTAGTTCA	0.02759	0.04066
NF-AT1 [T01948]	18	27	4.13442	TGGAAAATAA	0.01897	0.02473
1random expectation considering that all nucleotides are equally probable probable
2 random expectation that considers the nucleotide composition in the query sequence
