# Supplementary material for: Translocation t(6;7) in AML-M4 cell line GDM-1 results in MNX1 activation through enhancer-hijacking
Source: Leukemia. 2023 Mar 22;37(5):1147–50. doi: 10.1038/s41375-023-01865-5 (PMC10169647; doi:10.1038/s41375-023-01865-5)
Supplement: Supplementary file 3 — Supplementary Table 6 [file 41375_2023_1865_MOESM3_ESM.xlsx]

## Sheet: ST6
Supplementary Table 6. Genes bound by MNX1 +/- 1.5 kb of TSS
Distance to TSS (bp)	Nearest PromoterID	Gene Name
-1457	NM_005583	LYL1
-1449	NM_001291784	GRIFIN
-1359	NM_002229	JUNB
-1359	NM_020309	SLC17A7
-1038	NM_021033	RAP2A
-956	NM_016231	NLK
-870	NR_031694	MIR1281
-867	NM_002093	GSK3B
-865	NM_001330441	RPS6KA1
-838	NM_001080495	TNRC18
-824	NR_038982	LOC100507346
-807	NM_005575	LNPEP
-774	NM_001282547	STK40
-720	NM_152641	ARID2
-704	NM_001039591	USP9X
-700	NM_025128	MUS81
-696	NM_207354	ANKRD13D
-653	NM_021639	GPBP1L1
-642	NM_001145098	SKIL
-615	NM_032310	CARD19
-603	NR_026790	HCG11
-595	NM_001080495	TNRC18
-574	NM_001317990	ZBTB7A
-569	NM_144693	ZNF558
-541	NM_001282211	NDRG2
-508	NM_001017921	VMAC
-497	NM_004491	ARHGAP35
-495	NM_001276453	KPNB1
-481	NM_001243750	NUDT8
-462	NM_016732	RALY
-451	NM_014516	CNOT3
-441	NM_212533	ABCA2
-434	NR_023344	RNU6ATAC
-434	NR_130740	FAM86EP
-429	NM_004073	PLK3
-427	NM_003685	KHSRP
-426	NR_047593	ATP8B3
-419	NR_132781	THUMPD3-AS1
-419	NM_001640	APEH
-405	NM_015156	RCOR1
-398	NM_000918	P4HB
-393	NM_006270	RRAS
-386	NM_020928	ZSWIM6
-384	NM_031212	SLC25A28
-380	NM_001282653	STIP1
-380	NM_015140	TTLL12
-371	NR_024363	FAM86B3P
-370	NM_003718	CDK13
-369	NM_014727	KMT2B
-353	NR_024249	FAM86C2P
-352	NM_031918	KLF16
-350	NM_001367718	LARP1
-348	NM_030636	EEPD1
-347	NM_002539	ODC1
-346	NM_001370088	CARM1
-340	NM_152362	TNFAIP8L1
-340	NM_207354	ANKRD13D
-337	NM_001039591	USP9X
-335	NM_001370093	KDM4B
-334	NM_001346414	PCF11
-334	NM_006320	PGRMC2
-333	NM_006532	ELL
-332	NM_001142500	FLYWCH2
-324	NM_003749	IRS2
-321	NM_001195059	PLEKHO2
-320	NM_001533	HNRNPL
-319	NR_024250	FAM86JP
-313	NM_138473	SP1
-311	NM_001345984	KLHL26
-309	NM_001042724	NECTIN2
-307	NM_152563	FAM86C1
-304	NR_036511	LOC100129917
-304	NM_032246	MEX3B
-300	NM_005370	RAB8A
-300	NM_004656	BAP1
-295	NM_198896	RAB6A
-294	NM_020248	CTNNBIP1
-294	NM_001130720	AHCYL2
-293	NM_015457	ZDHHC5
-289	NM_004451	ESRRA
-288	NM_016248	AKAP11
-285	NM_032701	KMT5C
-284	NM_006427	SIVA1
-283	NM_002568	PABPC1
-279	NM_183376	ARRDC4
-279	NM_001303614	SAMD4B
-274	NM_001363768	MAP3K3
-273	NM_001287385	FAM72C
-270	NM_001270527	STOM
-269	NM_005857	ZMPSTE24
-269	NM_002676	PMM1
-267	NM_032824	TMEM87B
-263	NM_001367178	TEDC1
-260	NM_014709	USP34
-259	NM_005539	INPP5A
-258	NM_012479	YWHAG
-255	NM_002158	FOXN2
-255	NM_177969	PPM1B
-250	NM_005475	SH2B3
-250	NM_014248	RBX1
-250	NM_001015	RPS11
-248	NM_001143823	ZBTB14
-247	NM_001206802	TP53I3
-244	NM_004218	RAB11B
-242	NM_016047	SF3B6
-241	NM_001020819	MYADM
-238	NM_201598	EEF2KMT
-237	NR_024254	FAM86FP
-237	NR_038894	CBR3-AS1
-235	NM_006668	CYP46A1
-234	NM_014824	FCHSD2
-233	NR_158201	LOC112267983
-231	NM_001276275	MAZ
-231	NM_000117	EMD
-230	NM_017634	KCTD9
-228	NM_003390	WEE1
-227	NM_182398	RPS6KA5
-226	NM_014117	C16orf72
-224	NR_148877	FAM86B2
-223	NM_001128847	SMARCA4
-222	NM_001145358	SIN3A
-221	NM_182565	UBALD2
-220	NM_020702	MYORG
-219	NM_014838	ZBED4
-219	NM_017643	MBTD1
-219	NM_001626	AKT2
-218	NM_014517	UBP1
-218	NM_001366589	SRRM1
-217	NM_005493	RANBP9
-216	NM_002156	HSPD1
-215	NM_001202514	MXD1
-214	NM_003216	TEF
-214	NM_005354	JUND
-214	NR_146217	PWWP2A
-214	NM_001190992	SLC33A1
-214	NM_015276	USP22
-214	NM_001352681	TMEM18
-213	NR_132346	LOC100652758
-211	NM_018708	FEM1A
-211	NM_002489	NDUFA4
-208	NM_012478	WBP2
-208	NM_001197104	KMT2A
-208	NM_023937	MRPL34
-206	NM_181050	AXIN1
-205	NM_001366318	FAM193A
-204	NM_015527	TBC1D10B
-204	NM_199245	VAMP1
-204	NM_001351682	ZNF787
-204	NM_014931	PPP6R1
-203	NM_017582	UBE2Q1
-201	NM_004414	RCAN1
-201	NM_020846	SLAIN2
-200	NM_001286258	PKNOX1
-200	NM_003292	TPR
-199	NM_018706	DHTKD1
-199	NM_002648	PIM1
-197	NM_001099402	CCNK
-193	NM_182924	MICALL2
-193	NM_001350331	TOM1L2
-192	NM_001286583	PHRF1
-191	NM_001402	EEF1A1
-190	NM_001367971	ATG2A
-190	NM_005175	ATP5MC1
-189	NM_152222	RELT
-188	NM_032928	TMEM141
-188	NM_001330305	NAB2
-188	NM_001416	EIF4A1
-186	NM_001371333
-181	NM_001352253	CARS2
-179	NM_001352034	DAZAP1
-177	NM_001304763	ZNF687
-176	NM_001366491	TSPAN17
-175	NM_014551	NCAPH2
-174	NM_004559	YBX1
-174	NM_001291478	AKAP8L
-173	NM_020145	SH3GLB2
-171	NM_001257330	ARRB2
-167	NR_027387	LINC01003
-167	NM_173344	ST3GAL1
-166	NM_147134	NFX1
-165	NM_020928	ZSWIM6
-164	NR_135480	LOC102724532
-164	NM_139159	DPP9
-162	NM_001305563	TXNL4A
-161	NR_034182	MATN1-AS1
-161	NM_001318339	FNBP4
-160	NR_073465	MBOAT1
-159	NM_001363102	ZNF250
-159	NM_001308211	EARS2
-157	NM_001969	EIF5
-156	NM_198580	SLC27A1
-156	NM_153611	CYB561A3
-155	NM_001353577	IFT88
-154	NM_004073	PLK3
-150	NM_002231	CD82
-149	NM_004074	COX8A
-148	NR_104216	BARD1
-148	NM_016263	FZR1
-148	NM_001282142	TFE3
-145	NM_003400	XPO1
-145	NM_001305878	KAT6A
-143	NM_001001396	ATP2B4
-142	NM_005253	FOSL2
-141	NM_002486	NCBP1
-141	NM_005436	CCDC6
-140	NM_001321881	NAA35
-139	NM_001009811	CEP131
-138	NM_024071	ZFYVE21
-138	NM_001128916	TOMM40
-137	NM_001286721	ANKRD10
-137	NM_002708	PPP1CA
-137	NM_015713	RRM2B
-136	NM_001347721	DYRK1A
-135	NM_001009905	B3GNTL1
-135	NM_152724	RSU1
-134	NM_005911	MAT2A
-134	NR_104015	TMED1
-133	NR_161353	LOC100507507
-133	NM_017758	ALKBH5
-132	NR_030717	SNAPC2
-132	NM_001006641	SLC25A25
-131	NM_001252036	RAB5B
-131	NM_001308295	NMT2
-131	NM_001039937	INTS6
-130	NM_020759	STARD9
-129	NM_032139	ANKRD27
-129	NM_000033	ABCD1
-127	NM_020690	ANKHD1-EIF4EBP3
-126	NM_005529	HSPG2
-126	NM_194332	RNF38
-125	NM_001317991	FAM214B
-124	NM_001640	APEH
-123	NM_016466	ANKRD39
-123	NM_032310	CARD19
-123	NM_174940	TMEM80
-123	NM_001198845	RBM14-RBM4
-123	NM_001349743	TMCO3
-122	NM_024065	PDCL3
-121	NM_001319122	DNPEP
-119	NM_001127229	AURKAIP1
-117	NR_028482	DCAF17
-116	NM_001145440	TYW1B
-115	NM_147128	ZNRF2
-113	NM_139276	STAT3
-112	NM_015085	RAP1GAP2
-112	NM_005349	RBPJ
-112	NM_023015	INTS3
-112	NM_017607	PPP1R12C
-111	NM_014109	ATAD2
-111	NM_006243	PPP2R5A
-111	NM_001142434	OGA
-110	NM_080597	OSBPL1A
-110	NM_197968	ZMYM2
-109	NM_001105079	FBRS
-108	NM_001324191	PANK2
-106	NM_003852	TRIM24
-106	NM_001163673	WDR81
-105	NM_001282333	TSEN34
-105	NM_004687	MTMR4
-104	NM_020699	GATAD2B
-103	NM_031216	SEH1L
-100	NM_001350626	BRAT1
-98	NM_014957	DENND3
-98	NR_110185	LOC101926913
-97	NM_001278260	CARHSP1
-96	NR_132781	THUMPD3-AS1
-95	NR_104299	POLM
-95	NM_001040168	LFNG
-95	NM_006191	PA2G4
-94	NM_001144877	SCAI
-94	NM_002473	MYH9
-94	NM_021137	TNFAIP1
-93	NM_001300946	GATAD2A
-93	NM_001800	CDKN2D
-92	NM_023008	KRI1
-92	NM_001042724	NECTIN2
-91	NM_001256468	KAT6B
-91	NM_001300821	EIF4B
-91	NM_001366085	PHTF2
-91	NM_002093	GSK3B
-90	NR_144568	MALAT1
-90	NM_001364171	CCDC114
-90	NM_001278604	LARP1B
-87	NM_001031735	IZUMO4
-86	NR_123735	DESI2
-86	NM_001277074	CCDC12
-84	NM_016620	ZNF644
-83	NM_003818	CDS2
-80	NM_001351277	LARP4B
-80	NM_003647	DGKE
-79	NM_001170688	MIB2
-78	NR_002594	SLC7A5P2
-78	NM_001365116	NBEAL2
-71	NM_199070	NDUFAF3
-69	NR_134299	GIN1
-67	NM_007175	ERLIN2
-62	NM_001281453	MBD3
-62	NM_014574	STRN3
-61	NM_001321096	SREBF1
-61	NM_002592	PCNA
-61	NM_001139499	LSM5
-59	NM_001301020	OAZ1
-58	NM_015385	SORBS1
-57	NM_014415	ZBTB11
-56	NM_001214906	ZNF48
-54	NM_014325	CORO1C
-53	NR_023351	SPRYD7
-52	NM_001184796	ESYT1
-50	NM_001278623	NFXL1
-49	NM_001010867	IBA57
-47	NM_022835	PLEKHG2
-44	NM_206876	PPP1CB
-42	NR_002312	RPPH1
-40	NR_111921	LINC02585
-40	NM_001172774	DPY19L3
-38	NM_003800	RNGTT
-37	NM_001135944	MADD
-37	NM_032375	AKT1S1
-37	NM_001076552	ACSS2
-36	NM_001193453	TMEM116
-35	NM_001323543	GALNS
-35	NM_032436	CHAMP1
-34	NM_001200016	NAA80
-34	NM_000920	PC
-34	NR_046173	LOC254896
-30	NM_144679	TEPSIN
-27	NM_015199	ANKRD28
-26	NM_012287	ACAP2
-25	NM_015898	ZBTB7A
-24	NM_182503	ADAT2
-22	NM_001289404	MMS19
-22	NM_001243885	TOB1
-21	NR_073098	TRAPPC3
-19	NM_014714	IFT140
-18	NM_001346492	TAOK3
-16	NR_146534	PPP1R12A-AS1
-14	NM_001282307	STK25
-14	NM_018247	TMEM30A
-13	NM_002505	NFYA
-11	NM_198318	PRMT1
-10	NM_198395	G3BP1
-9	NM_001365073	ADSS
-9	NM_002222	ITPR1
-8	NR_038341	STK4-AS1
-7	NR_137166	SP4
-7	NM_001329411	HHIPL1
-6	NR_038413	TSPOAP1-AS1
-4	NM_006901	MYO9A
-4	NM_001286272	TPT1
-3	NR_048558	TSN
-3	NM_001011699	HAUS8
0	NR_045414	HTT-AS
0	NM_001142946	C11orf21
0	NR_024515	APLP2
2	NM_015894	STMN3
2	NM_201516	H2AFV
3	NM_002542	OGG1
5	NR_148548	C19orf54
6	NM_000051	ATM
8	NM_012079	DGAT1
13	NM_001284239	SARAF
13	NM_004977	KCNC3
13	NM_016096	ZNF706
14	NM_001256733	SSBP2
14	NM_033506	FBXO24
14	NM_001303058	TMED4
16	NM_052985	IFT122
20	NM_004890	SPAG7
21	NM_003510	HIST1H2AK
22	NM_001282168	VPS36
23	NR_003138	SNHG10
25	NM_018285	IMP3
26	NM_016410	CHMP5
29	NM_001324336	SHOC2
31	NM_005583	LYL1
33	NM_001195479	TFG
37	NM_001320715	BCL10
41	NR_026903	AMZ2P1
44	NM_001321860	RTN4
52	NM_016436	PHF20
53	NM_015543	RAB1A
53	NR_024199	CBLL1
54	NM_019116	UBFD1
55	NR_156493	PPAT
56	NM_004957	FPGS
59	NR_103760	KLF10
65	NM_001195536	CHMP5
68	NM_005187	CBFA2T3
69	NM_015115	DCUN1D4
73	NM_001172687	GGA1
76	NM_001346938	PPP1R35
77	NM_013402	FADS1
78	NM_203364	CAPRIN1
83	NM_004758	TSPOAP1
86	NR_132101	LINC01063
91	NR_111921	LINC02585
92	NM_001024210	S100A13
97	NM_005897	IPP
97	NM_001256121	S100PBP
108	NR_132346	LOC100652758
119	NM_002230	JUP
120	NM_001029859	KCTD21
121	NM_198055	MZF1
126	NM_001031703	ELP6
127	NM_001001329	PRKCSH
136	NM_173797	TENT2
138	NR_037672	SERF2
148	NR_158165	LOC107984813
150	NM_001267728	ING1
156	NR_027007	THUMPD3-AS1
158	NM_198120	EBAG9
161	NM_015143	METAP1
164	NM_032996	CASP9
167	NM_001199298	UIMC1
168	NM_001371426
178	NM_004928	CFAP410
203	NR_028408	LINC00938
208	NR_146653	LINC02021
218	NR_029422	RNU12
232	NR_003606	ZFAS1
239	NM_152417	TMEM68
259	NR_004421	RNU1-4
277	NM_003481	USP5
307	NR_110220	LINC01237
310	NM_015603	CCDC9
329	NM_001199156	KAT7
342	NM_052897	MBD6
422	NM_000158	GBE1
426	NR_024455	LINC01134
486	NM_001304815	CIC
490	NM_001080849	DNLZ
502	NM_001317931	SPAG4
534	NM_014972	TCF25
538	NM_001002836	ZNF787
590	NM_015630	EPC2
622	NR_149020	GASAL1
628	NM_001105247	ARMC5
633	NR_137295
661	NM_032306	ALKBH7
702	NM_001349679	TPM3
705	NR_049825	MIR5193
793	NM_001105247	ARMC5
1067	NM_020861	ZBTB2
1134	NM_001136503	SMIM24
1162	NM_001127491	ITGB2
1165	NM_001276318	PPP1R3E
1182	NM_001100878	MROH6
1263	NM_152353	CLDND2
1330	NM_001276318	PPP1R3E
